# Supplementary material for: The Efficacy and Tolerability of Colistin Versus Non-Colistin Antimicrobial Regimens Among Hospitalized COVID-19 Patients with Multidrug-Resistant Bacterial Superinfection: An Observational Multicenter Study
Source: Medicina (Kaunas). 2025 May 13;61(5):884. doi: 10.3390/medicina61050884 (PMC12113364; doi:10.3390/medicina61050884)
Supplement: Supplementary file 1 [file medicina-61-00884-s001.zip]

Archive with 1 entries (1 files):
- medicina-3425473-supplementary.pdf
